# Supplementary material for: Statistical parametrization of cell cytoskeleton reveals lung cancer cytoskeletal phenotype with partial EMT signature
Source: Commun Biol. 2022 May 2;5:407. doi: 10.1038/s42003-022-03358-0 (PMC9061773; doi:10.1038/s42003-022-03358-0)
Supplement: Supplementary file 5 — Supplementary Data 1 [file 42003_2022_3358_MOESM5_ESM.xlsx]

## Sheet: Figure 1e
	Angles
	1
	1
	1
	1
	2
	2
	2
	2
	3
	3
	3
	3
	3
	3
	3
	3
	4
	4
	4
	4
	4
	4
	4
	4
	5
	5
	5
	5
	5
	5
	5
	5
	6
	6
	6
	6
	6
	6
	6
	6
	7
	7
	7
	7
	7
	7
	7
	7
	8
	8
	8
	8
	8
	8
	8
	8
	9
	9
	9
	9
	9
	9
	9
	9
	10
	10
	10
	10
	10
	10
	10
	10
	11
	11
	11
	11
	11
	11
	11
	11
	12
	12
	12
	12
	12
	12
	12
	12
	13
	13
	13
	13
	13
	13
	13
	13
	14
	14
	14
	14
	14
	14
	14
	14
	15
	15
	15
	15
	15
	16
	16
	16
	16
	16
	17
	17
	17
	17
	17
	18
	18
	18
	18
	18
	19
	19
	19
	19
	19
	20
	20
	20
	20
	20
	21
	21
	21
	21
	21
	22
	22
	22
	22
	22
	23
	23
	23
	23
	23
	24
	24
	24
	24
	24
	25
	25
	25
	26
	26
	26
	27
	27
	27
	28
	28
	28
	29
	29
	29
	29
	30
	30
	30
	30
	31
	31
	31
	31
	32
	32
	32
	32
	33
	33
	33
	33
	34
	34
	34
	34
	35
	35
	35
	35
	36
	36
	36
	36
	37
	37
	37
	37
	38
	38
	38
	38
	39
	39
	39
	39
	40
	40
	40
	40
	41
	41
	41
	41
	42
	42
	42
	42
	43
	43
	43
	43
	44
	44
	44
	44
	44
	44
	45
	45
	45
	45
	45
	45
	46
	46
	46
	46
	46
	46
	47
	47
	47
	47
	47
	47
	48
	48
	48
	48
	48
	48
	49
	49
	49
	49
	49
	49
	50
	50
	50
	50
	50
	50
	50
	50
	50
	51
	51
	51
	51
	51
	51
	51
	51
	51
	52
	52
	52
	52
	52
	52
	52
	52
	52
	53
	53
	53
	53
	53
	53
	53
	53
	53
	54
	54
	54
	54
	54
	55
	55
	55
	55
	55
	56
	56
	56
	56
	56
	57
	57
	57
	57
	57
	57
	57
	58
	58
	58
	58
	58
	58
	58
	59
	59
	59
	59
	59
	59
	59
	60
	60
	60
	60
	60
	60
	60
	61
	61
	61
	61
	61
	61
	61
	62
	62
	62
	62
	63
	63
	63
	63
	64
	64
	64
	64
	65
	65
	65
	65
	66
	66
	66
	66
	67
	67
	67
	67
	68
	68
	68
	68
	69
	69
	69
	69
	70
	70
	70
	70
	71
	71
	71
	71
	71
	71
	71
	71
	71
	71
	71
	71
	71
	72
	72
	72
	72
	72
	72
	72
	72
	72
	72
	72
	72
	72
	73
	73
	73
	73
	73
	73
	73
	73
	73
	73
	73
	73
	73
	74
	74
	74
	74
	74
	74
	74
	74
	74
	74
	74
	74
	74
	75
	75
	75
	75
	75
	75
	75
	75
	75
	75
	75
	75
	75
	76
	76
	76
	76
	76
	76
	76
	76
	76
	76
	76
	76
	77
	77
	77
	77
	77
	77
	77
	77
	77
	77
	77
	77
	78
	78
	78
	78
	78
	78
	78
	78
	78
	78
	78
	78
	79
	79
	79
	79
	79
	79
	79
	79
	79
	79
	79
	79
	80
	80
	80
	80
	80
	80
	80
	80
	80
	80
	80
	80
	81
	81
	81
	81
	81
	81
	81
	81
	81
	81
	81
	81
	82
	82
	82
	82
	82
	82
	82
	82
	83
	83
	83
	83
	83
	83
	83
	83
	84
	84
	84
	84
	84
	84
	84
	84
	85
	85
	85
	85
	85
	85
	85
	85
	86
	86
	86
	86
	86
	86
	86
	86
	87
	87
	87
	87
	87
	87
	87
	87
	88
	88
	88
	88
	88
	88
	88
	89
	89
	89
	89
	89
	89
	89
	90
	90
	90
	90
	90
	90
	90
	91
	91
	91
	91
	91
	91
	91
	92
	92
	92
	92
	92
	92
	92
	93
	93
	93
	93
	93
	94
	94
	94
	94
	94
	95
	95
	95
	95
	95
	96
	96
	96
	96
	96
	97
	97
	97
	97
	97
	98
	98
	98
	98
	98
	99
	99
	99
	99
	99
	99
	99
	100
	100
	100
	100
	100
	100
	100
	101
	101
	101
	101
	101
	101
	101
	102
	102
	102
	102
	102
	102
	102
	103
	103
	103
	103
	103
	103
	103
	104
	104
	104
	104
	104
	104
	104
	105
	105
	105
	105
	105
	105
	105
	106
	106
	106
	106
	106
	106
	106
	107
	107
	107
	107
	107
	107
	107
	108
	108
	108
	108
	108
	108
	108
	109
	109
	109
	109
	109
	109
	109
	110
	110
	110
	110
	111
	111
	111
	111
	112
	112
	112
	112
	113
	113
	113
	113
	114
	114
	114
	114
	115
	115
	115
	116
	116
	116
	117
	117
	117
	118
	118
	118
	119
	119
	119
	119
	120
	120
	120
	120
	121
	121
	121
	121
	122
	122
	122
	122
	123
	123
	123
	123
	124
	124
	125
	125
	126
	126
	127
	127
	127
	127
	127
	128
	128
	128
	128
	128
	129
	129
	129
	129
	129
	130
	130
	130
	130
	130
	131
	131
	131
	131
	132
	132
	132
	132
	133
	133
	133
	133
	134
	135
	136
	137
	137
	137
	137
	138
	138
	138
	138
	139
	139
	139
	139
	140
	140
	140
	140
	140
	140
	141
	141
	141
	141
	141
	141
	142
	142
	142
	142
	142
	142
	143
	143
	143
	143
	143
	143
	144
	144
	144
	144
	144
	144
	144
	144
	145
	145
	145
	145
	145
	145
	145
	145
	146
	146
	146
	146
	146
	146
	146
	146
	147
	147
	147
	147
	147
	147
	148
	148
	148
	148
	148
	148
	149
	149
	149
	149
	149
	149
	150
	150
	150
	150
	150
	150
	151
	151
	151
	151
	151
	151
	152
	152
	152
	152
	152
	152
	152
	152
	152
	152
	153
	153
	153
	153
	153
	153
	153
	153
	153
	153
	154
	154
	154
	154
	154
	154
	154
	154
	154
	154
	155
	155
	155
	155
	155
	155
	155
	155
	155
	155
	156
	156
	156
	156
	156
	156
	156
	157
	157
	157
	157
	157
	157
	157
	158
	158
	158
	158
	158
	158
	158
	159
	159
	159
	159
	159
	159
	159
	160
	160
	160
	160
	160
	160
	160
	161
	161
	161
	161
	161
	161
	161
	161
	162
	162
	162
	162
	162
	162
	162
	162
	163
	163
	163
	163
	163
	163
	163
	163
	164
	164
	164
	164
	164
	164
	164
	164
	165
	165
	165
	165
	165
	165
	165
	165
	166
	166
	166
	166
	166
	166
	166
	166
	166
	167
	167
	167
	167
	167
	167
	167
	167
	167
	168
	168
	168
	168
	168
	168
	168
	168
	168
	169
	169
	169
	169
	169
	169
	169
	169
	169
	170
	170
	170
	170
	170
	170
	170
	170
	170
	171
	171
	171
	171
	171
	171
	171
	171
	171
	172
	172
	172
	172
	172
	172
	172
	173
	173
	173
	173
	173
	173
	173
	174
	174
	174
	174
	174
	174
	174
	175
	175
	175
	175
	175
	175
	175
	176
	176
	176
	176
	176
	176
	176
	177
	177
	177
	177
	177
	177
	177
	178
	178
	178
	178
	179
	179
	179
	179

## Sheet: Figure 1f
	Angles
	3
	4
	5
	6
	7
	8
	9
	9
	9
	10
	10
	10
	11
	11
	11
	12
	12
	12
	13
	13
	13
	14
	14
	14
	15
	15
	15
	15
	15
	16
	16
	16
	16
	16
	17
	17
	17
	17
	17
	18
	18
	18
	18
	18
	19
	19
	19
	19
	19
	20
	20
	20
	20
	20
	20
	20
	21
	21
	21
	21
	21
	21
	21
	22
	22
	22
	22
	22
	22
	22
	23
	23
	23
	23
	23
	23
	23
	24
	24
	24
	24
	24
	24
	24
	25
	25
	25
	25
	25
	25
	25
	25
	25
	25
	25
	25
	25
	25
	25
	26
	26
	26
	26
	26
	26
	26
	26
	26
	26
	26
	26
	26
	26
	26
	27
	27
	27
	27
	27
	27
	27
	27
	27
	27
	27
	27
	27
	27
	27
	28
	28
	28
	28
	28
	28
	28
	28
	28
	28
	28
	28
	28
	28
	28
	29
	29
	29
	29
	29
	29
	29
	29
	29
	29
	29
	29
	29
	29
	29
	29
	29
	29
	29
	29
	29
	30
	30
	30
	30
	30
	30
	30
	30
	30
	30
	30
	30
	30
	30
	30
	30
	30
	30
	30
	30
	30
	31
	31
	31
	31
	31
	31
	31
	31
	31
	31
	31
	31
	31
	31
	31
	31
	31
	31
	31
	31
	31
	32
	32
	32
	32
	32
	32
	32
	32
	32
	32
	32
	32
	32
	32
	32
	32
	32
	32
	32
	32
	32
	33
	33
	33
	33
	33
	33
	33
	33
	33
	33
	33
	33
	33
	33
	33
	33
	33
	33
	33
	33
	33
	34
	34
	34
	34
	34
	34
	34
	34
	34
	34
	34
	34
	34
	34
	34
	34
	34
	34
	34
	34
	34
	34
	34
	34
	34
	34
	34
	34
	35
	35
	35
	35
	35
	35
	35
	35
	35
	35
	35
	35
	35
	35
	35
	35
	35
	35
	35
	35
	35
	35
	35
	35
	35
	35
	35
	35
	36
	36
	36
	36
	36
	36
	36
	36
	36
	36
	36
	36
	36
	36
	36
	36
	36
	36
	36
	36
	36
	36
	36
	36
	36
	36
	36
	36
	37
	37
	37
	37
	37
	37
	37
	37
	37
	37
	37
	37
	37
	37
	37
	37
	37
	37
	37
	37
	37
	37
	37
	37
	37
	37
	37
	37
	37
	37
	37
	37
	37
	37
	37
	37
	38
	38
	38
	38
	38
	38
	38
	38
	38
	38
	38
	38
	38
	38
	38
	38
	38
	38
	38
	38
	38
	38
	38
	38
	38
	38
	38
	38
	38
	38
	38
	38
	38
	38
	38
	38
	39
	39
	39
	39
	39
	39
	39
	39
	39
	39
	39
	39
	39
	39
	39
	39
	39
	39
	39
	39
	39
	39
	39
	39
	39
	39
	39
	39
	39
	39
	39
	39
	39
	39
	39
	39
	40
	40
	40
	40
	40
	40
	40
	40
	40
	40
	40
	40
	40
	40
	40
	40
	40
	40
	40
	40
	40
	40
	40
	40
	40
	40
	40
	40
	40
	40
	40
	40
	40
	40
	40
	40
	41
	41
	41
	41
	41
	41
	41
	41
	41
	41
	41
	41
	41
	41
	41
	41
	41
	41
	41
	41
	41
	41
	41
	41
	41
	41
	41
	41
	41
	41
	41
	41
	41
	41
	41
	41
	41
	41
	41
	41
	41
	41
	42
	42
	42
	42
	42
	42
	42
	42
	42
	42
	42
	42
	42
	42
	42
	42
	42
	42
	42
	42
	42
	42
	42
	42
	42
	42
	42
	42
	42
	42
	42
	42
	42
	42
	42
	42
	42
	42
	42
	42
	42
	42
	43
	43
	43
	43
	43
	43
	43
	43
	43
	43
	43
	43
	43
	43
	43
	43
	43
	43
	43
	43
	43
	43
	43
	43
	43
	43
	43
	43
	43
	43
	43
	43
	43
	43
	43
	43
	43
	43
	43
	43
	43
	43
	44
	44
	44
	44
	44
	44
	44
	44
	44
	44
	44
	44
	44
	44
	44
	44
	44
	44
	44
	44
	44
	44
	44
	44
	44
	44
	44
	44
	44
	44
	44
	44
	44
	44
	44
	44
	44
	44
	44
	44
	44
	44
	44
	44
	44
	44
	44
	44
	44
	44
	44
	44
	44
	44
	44
	44
	45
	45
	45
	45
	45
	45
	45
	45
	45
	45
	45
	45
	45
	45
	45
	45
	45
	45
	45
	45
	45
	45
	45
	45
	45
	45
	45
	45
	45
	45
	45
	45
	45
	45
	45
	45
	45
	45
	45
	45
	45
	45
	45
	45
	45
	45
	45
	45
	45
	45
	45
	45
	45
	45
	45
	45
	46
	46
	46
	46
	46
	46
	46
	46
	46
	46
	46
	46
	46
	46
	46
	46
	46
	46
	46
	46
	46
	46
	46
	46
	46
	46
	46
	46
	46
	46
	46
	46
	46
	46
	46
	46
	46
	46
	46
	46
	46
	46
	46
	46
	46
	46
	46
	46
	46
	46
	46
	46
	46
	46
	46
	46
	47
	47
	47
	47
	47
	47
	47
	47
	47
	47
	47
	47
	47
	47
	47
	47
	47
	47
	47
	47
	47
	47
	47
	47
	47
	47
	47
	47
	47
	47
	47
	47
	47
	48
	48
	48
	48
	48
	48
	48
	48
	48
	48
	48
	48
	48
	48
	48
	48
	48
	48
	48
	48
	48
	48
	48
	48
	48
	48
	48
	48
	48
	48
	48
	48
	48
	49
	49
	49
	49
	49
	49
	49
	49
	49
	49
	49
	49
	49
	49
	49
	49
	49
	49
	49
	49
	49
	49
	49
	49
	49
	49
	49
	49
	49
	49
	49
	49
	49
	50
	50
	50
	50
	50
	50
	50
	50
	50
	50
	50
	50
	50
	50
	50
	50
	50
	50
	50
	50
	50
	50
	50
	50
	50
	50
	50
	50
	50
	50
	50
	50
	50
	50
	51
	51
	51
	51
	51
	51
	51
	51
	51
	51
	51
	51
	51
	51
	51
	51
	51
	51
	51
	51
	51
	51
	51
	51
	51
	51
	51
	51
	51
	51
	51
	51
	51
	51
	52
	52
	52
	52
	52
	52
	52
	52
	52
	52
	52
	52
	52
	52
	52
	52
	52
	52
	52
	52
	52
	52
	52
	52
	52
	52
	52
	52
	52
	52
	52
	52
	52
	52
	53
	53
	53
	53
	53
	53
	53
	53
	53
	53
	53
	53
	53
	53
	53
	53
	53
	53
	53
	53
	53
	53
	53
	53
	53
	53
	53
	53
	53
	53
	53
	53
	53
	53
	54
	54
	54
	54
	54
	54
	54
	54
	54
	54
	54
	54
	54
	54
	54
	54
	54
	54
	54
	54
	54
	54
	54
	54
	54
	54
	54
	54
	54
	54
	54
	54
	54
	55
	55
	55
	55
	55
	55
	55
	55
	55
	55
	55
	55
	55
	55
	55
	55
	55
	55
	55
	55
	55
	55
	55
	55
	55
	55
	55
	55
	55
	55
	55
	55
	55
	56
	56
	56
	56
	56
	56
	56
	56
	56
	56
	56
	56
	56
	56
	56
	56
	56
	56
	56
	56
	56
	56
	56
	56
	56
	56
	56
	56
	56
	56
	56
	56
	56
	57
	57
	57
	57
	57
	57
	57
	57
	57
	57
	57
	57
	57
	57
	57
	57
	57
	57
	57
	57
	57
	57
	57
	57
	57
	57
	57
	57
	57
	57
	57
	57
	57
	57
	57
	57
	57
	58
	58
	58
	58
	58
	58
	58
	58
	58
	58
	58
	58
	58
	58
	58
	58
	58
	58
	58
	58
	58
	58
	58
	58
	58
	58
	58
	58
	58
	58
	58
	58
	58
	58
	58
	58
	58
	59
	59
	59
	59
	59
	59
	59
	59
	59
	59
	59
	59
	59
	59
	59
	59
	59
	59
	59
	59
	59
	59
	59
	59
	59
	59
	59
	59
	59
	59
	59
	59
	59
	59
	59
	59
	59
	60
	60
	60
	60
	60
	60
	60
	60
	60
	60
	60
	60
	60
	60
	60
	60
	60
	60
	60
	60
	60
	60
	60
	60
	60
	60
	60
	60
	60
	60
	60
	60
	60
	60
	60
	60
	60
	61
	61
	61
	61
	61
	61
	61
	61
	61
	61
	61
	61
	61
	61
	61
	61
	61
	61
	61
	61
	61
	61
	61
	61
	61
	61
	61
	61
	61
	61
	61
	61
	61
	61
	61
	61
	61
	62
	62
	62
	62
	62
	62
	62
	62
	62
	62
	62
	62
	62
	62
	62
	62
	62
	62
	62
	62
	62
	62
	62
	62
	62
	62
	62
	62
	62
	62
	62
	62
	62
	62
	62
	62
	62
	62
	62
	62
	62
	62
	63
	63
	63
	63
	63
	63
	63
	63
	63
	63
	63
	63
	63
	63
	63
	63
	63
	63
	63
	63
	63
	63
	63
	63
	63
	63
	63
	63
	63
	63
	63
	63
	63
	63
	63
	63
	63
	63
	63
	63
	63
	63
	64
	64
	64
	64
	64
	64
	64
	64
	64
	64
	64
	64
	64
	64
	64
	64
	64
	64
	64
	64
	64
	64
	64
	64
	64
	64
	64
	64
	64
	64
	64
	64
	64
	64
	64
	64
	64
	64
	64
	64
	64
	64
	65
	65
	65
	65
	65
	65
	65
	65
	65
	65
	65
	65
	65
	65
	65
	65
	65
	65
	65
	65
	65
	65
	65
	65
	65
	65
	65
	65
	65
	65
	65
	65
	65
	65
	65
	65
	65
	65
	65
	65
	65
	65
	66
	66
	66
	66
	66
	66
	66
	66
	66
	66
	66
	66
	66
	66
	66
	66
	66
	66
	66
	66
	66
	66
	66
	66
	66
	66
	66
	66
	66
	66
	66
	66
	66
	66
	67
	67
	67
	67
	67
	67
	67
	67
	67
	67
	67
	67
	67
	67
	67
	67
	67
	67
	67
	67
	67
	67
	67
	67
	67
	67
	67
	67
	67
	67
	67
	67
	67
	67
	68
	68
	68
	68
	68
	68
	68
	68
	68
	68
	68
	68
	68
	68
	68
	68
	68
	68
	68
	68
	68
	68
	68
	68
	68
	68
	68
	68
	68
	68
	68
	68
	68
	68
	69
	69
	69
	69
	69
	69
	69
	69
	69
	69
	69
	69
	69
	69
	69
	69
	69
	69
	69
	69
	69
	69
	69
	69
	69
	69
	69
	69
	69
	69
	69
	69
	69
	69
	70
	70
	70
	70
	70
	70
	70
	70
	70
	70
	70
	70
	70
	70
	70
	70
	70
	70
	70
	70
	70
	70
	70
	70
	70
	70
	70
	70
	70
	70
	70
	70
	70
	70
	71
	71
	71
	71
	71
	71
	71
	71
	71
	71
	71
	71
	71
	71
	71
	71
	71
	71
	71
	71
	71
	71
	71
	71
	71
	71
	71
	71
	71
	71
	72
	72
	72
	72
	72
	72
	72
	72
	72
	72
	72
	72
	72
	72
	72
	72
	72
	72
	72
	72
	72
	72
	72
	72
	72
	72
	72
	72
	72
	72
	73
	73
	73
	73
	73
	73
	73
	73
	73
	73
	73
	73
	73
	73
	73
	73
	73
	73
	73
	73
	73
	73
	73
	73
	73
	73
	73
	73
	73
	73
	74
	74
	74
	74
	74
	74
	74
	74
	74
	74
	74
	74
	74
	74
	74
	74
	74
	74
	74
	74
	74
	74
	74
	74
	74
	74
	74
	74
	74
	74
	75
	75
	75
	75
	75
	75
	75
	75
	75
	75
	75
	75
	75
	75
	75
	75
	75
	75
	75
	75
	75
	75
	75
	75
	75
	75
	75
	75
	75
	75
	76
	76
	76
	76
	76
	76
	76
	76
	76
	76
	76
	76
	76
	76
	76
	76
	76
	76
	76
	76
	76
	76
	76
	76
	76
	76
	76
	77
	77
	77
	77
	77
	77
	77
	77
	77
	77
	77
	77
	77
	77
	77
	77
	77
	77
	77
	77
	77
	77
	77
	77
	77
	77
	77
	78
	78
	78
	78
	78
	78
	78
	78
	78
	78
	78
	78
	78
	78
	78
	78
	78
	78
	78
	78
	78
	78
	78
	78
	78
	78
	78
	79
	79
	79
	79
	79
	79
	79
	79
	79
	79
	79
	79
	79
	79
	79
	79
	79
	79
	79
	79
	79
	79
	79
	79
	79
	79
	79
	80
	80
	80
	80
	80
	80
	80
	80
	80
	80
	80
	80
	80
	80
	80
	80
	80
	80
	80
	80
	80
	80
	80
	80
	80
	80
	80
	81
	81
	81
	81
	81
	81
	81
	81
	81
	81
	81
	81
	81
	81
	81
	81
	81
	81
	81
	81
	81
	81
	81
	81
	81
	81
	81
	82
	82
	82
	82
	82
	82
	82
	82
	82
	82
	82
	82
	82
	82
	82
	82
	83
	83
	83
	83
	83
	83
	83
	83
	83
	83
	83
	83
	83
	83
	83
	83
	84
	84
	84
	84
	84
	84
	84
	84
	84
	84
	84
	84
	84
	84
	84
	84
	85
	85
	85
	85
	85
	85
	85
	85
	85
	85
	85
[truncated: 246 more rows]

## Sheet: Figure 1g
Time	0hr	OOP (0hr)	1hr	OOP (1hr)	2hr	OOP (2hr)	4hr	OOP (4hr)	6hr	OOP (6hr)	8hr	OOP (8hr)	10hr	OOP (10hr)	12hr	OOP (12hr)	14hr	OOP (14hr)	16hr	OOP (16hr)	18hr	OOP (18hr)	20hr	OOP (20hr)	22hr	OOP (22hr)	24hr	OOP (24hr)	48hr	OOP (48hr)
OOP Values	0.5759	0.58	0.1403	0.14	0.2242	0.22	0.6436	0.64	0.1445	0.14	0.1818	0.18	0.4993	0.5	0.7424	0.74	0.3477	0.35	0.8564	0.86	0.8097	0.81	0.7572	0.76	0.426	0.43	0.7436	0.74	0.6734	0.67
	0.0664	0.07	0.3125	0.31	0.4982	0.5	0.3945	0.39	0.417	0.42	0.3867	0.39	0.5341	0.53	0.3681	0.37	0.7455	0.75	0.426	0.43	0.8343	0.83	0.8902	0.89	0.438	0.44	0.7373	0.74	0.4583	0.46
	0.5945	0.6	0.3006	0.3	0.5238	0.52	0.2359	0.24	0.2589	0.26	0.3712	0.37	0.4126	0.41	0.0516	0.05	0.2213	0.22	0.4592	0.46	0.7005	0.7	0.8168	0.82	0.7471	0.75	0.5789	0.58	0.7154	0.72
	0.3982	0.4	0.5049	0.5	0.1783	0.18	0.6106	0.61	0.5552	0.56	0.4433	0.44	0.4155	0.42	0.3775	0.38	0.4942	0.49	0.3236	0.32	0.8615	0.86	0.7084	0.71	0.4417	0.44	0.8451	0.85	0.5675	0.57
	0.1688	0.17	0.3787	0.38	0.1465	0.15	0.1291	0.13	0.5257	0.53	0.0533	0.05	0.067	0.07	0.7967	0.8	0.5908	0.59	0.9203	0.92	0.5805	0.58	0.3135	0.31	0.6018	0.6	0.619	0.62	0.4831	0.48
	0.3155	0.32	0.1013	0.1	0.533	0.53	0.3701	0.37	0.1986	0.2	0.3225	0.32	0.8409	0.84	0.2685	0.27	0.6208	0.62	0.7641	0.76	0.697	0.7	0.8437	0.84	0.5796	0.58	0.6173	0.62	0.7289	0.73
	0.5638	0.57	0.4694	0.47	0.2069	0.21	0.2586	0.26	0.5227	0.52	0.5474	0.55	0.6607	0.66	0.7585	0.76	0.4669	0.47	0.9176	0.92	0.6389	0.64	0.5088	0.51	0.3243	0.32	0.727	0.73	0.7103	0.71
	0.5527	0.56	0.3789	0.38	0.4787	0.48	0.4748	0.47	0.5963	0.6	0.4817	0.48	0.4862	0.49	0.835	0.84	0.2972	0.3	0.901	0.9	0.3277	0.33	0.7718	0.77	0.8477	0.85	0.3537	0.35	0.876	0.88
	0.5611	0.57	0.4495	0.45	0.4776	0.48	0.4664	0.47	0.6364	0.64	0.5998	0.6	0.4342	0.43	0.7066	0.71	0.5593	0.56	0.3198	0.32	0.7256	0.73	0.8702	0.87	0.8809	0.88	0.5865	0.59	0.9575	0.96
	0.3011	0.31	0.3371	0.34	0.4819	0.48	0.3714	0.37	0.1863	0.19	0.8973	0.9	0.7376	0.74	0.7196	0.72	0.7574	0.76	0.9159	0.92	0.2637	0.26	0.8996	0.9	0.633	0.63	0.7585	0.76	0.9532	0.95
	0.5776	0.58	0.2212	0.22	0.4943	0.49	0.3238	0.32	0.3011	0.3	0.7177	0.72	0.3765	0.38	0.1839	0.18	0.5281	0.53	0.114	0.11	0.8374	0.84	0.8949	0.89	0.6915	0.69	0.8264	0.83	0.9519	0.95
	0.2378	0.24	0.2284	0.23	0.5012	0.5	0.5268	0.53	0.7645	0.76	0.6579	0.66	0.1332	0.13	0.4059	0.41	0.4121	0.41	0.5055	0.51	0.8665	0.87	0.8705	0.87	0.7632	0.76	0.7223	0.72	0.8526	0.85
			0.2751	0.28	0.1462	0.15	0.2281	0.23	0.1244	0.12	0.4587	0.46	0.657	0.66	0.6488	0.65	0.8098	0.81	0.6677	0.67	0.7786	0.78	0.7577	0.76	0.8621	0.86	0.6596	0.66	0.9786	0.98
			0.4862	0.49			0.4226	0.42	0.687	0.69	0.7051	0.71	0.8784	0.88	0.2816	0.28	0.5983	0.6	0.8042	0.8	0.799	0.8	0.846	0.85	0.5925	0.59	0.8204	0.82	0.8846	0.88
			0.1308	0.13			0.3448	0.34	0.6759	0.68	0.2184	0.22	0.3843	0.38	0.6204	0.62	0.3903	0.39	0.6149	0.61	0.7764	0.78	0.8284	0.83	0.7757	0.78	0.8599	0.86	0.9302	0.93
							0.514	0.51	0.459	0.46	0.2526	0.25	0.0886	0.09	0.1966	0.2	0.6723	0.67	0.3539	0.35	0.3521	0.35	0.8584	0.86	0.7469	0.75	0.8234	0.82	0.9526	0.95
							0.6895	0.69	0.4569	0.46	0.6206	0.62	0.4142	0.41	0.588	0.59	0.5267	0.53	0.7465	0.75	0.2913	0.29	0.5889	0.59	0.8411	0.84	0.6923	0.69	0.9408	0.94
							0.3747	0.37	0.3091	0.31	0.2772	0.28	0.2325	0.23	0.4393	0.44	0.3583	0.36	0.6489	0.65	0.6987	0.7	0.7985	0.8	0.6838	0.68	0.7628	0.76	0.9639	0.96
							0.1307	0.13	0.6889	0.69	0.6068	0.61	0.4306	0.43	0.5276	0.53	0.0298	0.03	0.8435	0.84	0.9193	0.92	0.8851	0.89	0.8408	0.84	0.8385	0.84	0.9664	0.97
							0.4935	0.49			0.3644	0.36	0.3963	0.4	0.6688	0.67	0.4834	0.48	0.4571	0.46	0.3951	0.4			0.8825	0.88	0.5703	0.57
													0.5953	0.6			0.3576	0.36	0.7956	0.8					0.9397	0.94
													0.4099	0.41			0.514	0.51	0.8631	0.86					0.7067	0.71
																									0.5917	0.59

## Sheet: Figure 3e
	Angles
	9
	9
	9
	10
	10
	10
	11
	11
	11
	12
	12
	12
	13
	13
	13
	14
	14
	14
	15
	15
	15
	15
	15
	16
	16
	16
	16
	16
	17
	17
	17
	17
	17
	18
	18
	18
	18
	18
	19
	19
	19
	19
	19
	20
	20
	20
	20
	20
	21
	21
	21
	21
	21
	22
	22
	22
	22
	22
	23
	23
	23
	23
	23
	24
	24
	24
	24
	24
	25
	25
	25
	25
	25
	26
	26
	26
	26
	26
	27
	27
	27
	27
	27
	28
	28
	28
	28
	28
	29
	29
	29
	29
	29
	29
	30
	30
	30
	30
	30
	30
	31
	31
	31
	31
	31
	31
	32
	32
	32
	32
	32
	32
	33
	33
	33
	33
	33
	33
	34
	34
	34
	34
	34
	34
	35
	35
	35
	35
	35
	35
	36
	36
	36
	36
	36
	36
	37
	37
	37
	37
	37
	37
	37
	37
	38
	38
	38
	38
	38
	38
	38
	38
	39
	39
	39
	39
	39
	39
	39
	39
	40
	40
	40
	40
	40
	40
	40
	40
	41
	41
	41
	41
	42
	42
	42
	42
	43
	43
	43
	43
	44
	45
	46
	47
	47
	47
	48
	48
	48
	49
	49
	49
	50
	50
	50
	50
	51
	51
	51
	51
	52
	52
	52
	52
	53
	53
	53
	53
	54
	54
	54
	54
	54
	54
	54
	54
	54
	55
	55
	55
	55
	55
	55
	55
	55
	55
	56
	56
	56
	56
	56
	56
	56
	56
	56
	57
	57
	57
	57
	57
	57
	57
	58
	58
	58
	58
	58
	58
	58
	59
	59
	59
	59
	59
	59
	59
	60
	60
	60
	60
	60
	60
	60
	61
	61
	61
	61
	61
	61
	61
	62
	62
	62
	62
	62
	62
	62
	62
	62
	62
	62
	63
	63
	63
	63
	63
	63
	63
	63
	63
	63
	63
	64
	64
	64
	64
	64
	64
	64
	64
	64
	64
	64
	65
	65
	65
	65
	65
	65
	65
	65
	65
	65
	65
	66
	66
	66
	66
	66
	66
	67
	67
	67
	67
	67
	67
	68
	68
	68
	68
	68
	68
	69
	69
	69
	69
	69
	69
	70
	70
	70
	70
	70
	70
	71
	71
	71
	71
	71
	71
	71
	71
	71
	71
	72
	72
	72
	72
	72
	72
	72
	72
	72
	72
	73
	73
	73
	73
	73
	73
	73
	73
	73
	73
	74
	74
	74
	74
	74
	74
	74
	74
	74
	74
	75
	75
	75
	75
	75
	75
	75
	75
	75
	75
	76
	76
	76
	76
	76
	76
	76
	76
	76
	76
	76
	77
	77
	77
	77
	77
	77
	77
	77
	77
	77
	77
	78
	78
	78
	78
	78
	78
	78
	78
	78
	78
	78
	79
	79
	79
	79
	79
	79
	79
	79
	79
	79
	79
	80
	80
	80
	80
	80
	80
	80
	80
	80
	80
	80
	81
	81
	81
	81
	81
	81
	81
	81
	81
	81
	81
	82
	82
	82
	82
	82
	82
	82
	83
	83
	83
	83
	83
	83
	83
	84
	84
	84
	84
	84
	84
	84
	85
	85
	85
	85
	85
	85
	85
	86
	86
	86
	86
	86
	86
	86
	87
	87
	87
	87
	87
	87
	87
	88
	88
	88
	88
	88
	88
	88
	88
	88
	88
	88
	88
	89
	89
	89
	89
	89
	89
	89
	89
	89
	89
	89
	89
	90
	90
	90
	90
	90
	90
	90
	90
	90
	90
	90
	90
	91
	91
	91
	91
	91
	91
	91
	91
	91
	91
	91
	91
	92
	92
	92
	92
	92
	92
	92
	92
	92
	92
	92
	92
	93
	93
	93
	93
	93
	93
	94
	94
	94
	94
	94
	94
	95
	95
	95
	95
	95
	95
	96
	96
	96
	96
	96
	96
	97
	97
	97
	97
	97
	97
	98
	98
	98
	98
	98
	98
	99
	99
	99
	99
	100
	100
	100
	100
	101
	101
	101
	101
	102
	102
	102
	102
	103
	103
	103
	103
	104
	104
	104
	104
	105
	105
	105
	105
	106
	106
	106
	106
	107
	107
	107
	107
	108
	108
	108
	108
	109
	109
	109
	109
	110
	110
	110
	110
	110
	110
	110
	110
	110
	111
	111
	111
	111
	111
	111
	111
	111
	111
	112
	112
	112
	112
	112
	112
	112
	112
	112
	113
	113
	113
	113
	113
	113
	113
	113
	113
	114
	114
	114
	114
	114
	114
	114
	114
	114
	115
	115
	115
	115
	115
	115
	115
	115
	115
	115
	115
	116
	116
	116
	116
	116
	116
	116
	116
	116
	116
	116
	117
	117
	117
	117
	117
	117
	117
	117
	117
	117
	117
	118
	118
	118
	118
	118
	118
	118
	118
	118
	118
	118
	119
	119
	119
	119
	119
	119
	119
	119
	119
	119
	119
	120
	120
	120
	120
	120
	120
	120
	120
	120
	120
	120
	121
	121
	121
	121
	121
	121
	121
	121
	121
	121
	121
	122
	122
	122
	122
	122
	122
	122
	122
	122
	122
	122
	123
	123
	123
	123
	123
	123
	123
	123
	123
	123
	123
	124
	124
	124
	124
	124
	124
	125
	125
	125
	125
	125
	125
	126
	126
	126
	126
	126
	126
	127
	127
	127
	127
	127
	128
	128
	128
	128
	128
	129
	129
	129
	129
	129
	130
	130
	130
	130
	130
	131
	131
	131
	131
	131
	132
	132
	132
	132
	132
	133
	133
	133
	133
	133
	134
	135
	136
	137
	137
	138
	138
	139
	139
	144
	145
	146
	156
	157
	158
	159
	160

## Sheet: Figure 3f
	Angles
	9
	9
	10
	10
	11
	11
	12
	12
	13
	13
	14
	14
	15
	15
	16
	16
	17
	17
	18
	18
	19
	19
	20
	20
	21
	21
	22
	22
	23
	23
	24
	24
	25
	25
	26
	26
	27
	27
	28
	28
	29
	29
	30
	30
	31
	31
	32
	32
	33
	33
	34
	34
	34
	34
	35
	35
	35
	35
	36
	36
	36
	36
	37
	37
	37
	37
	37
	38
	38
	38
	38
	38
	39
	39
	39
	39
	39
	40
	40
	40
	40
	40
	41
	41
	42
	42
	43
	43
	44
	44
	44
	44
	44
	44
	44
	45
	45
	45
	45
	45
	45
	45
	46
	46
	46
	46
	46
	46
	46
	47
	47
	47
	47
	47
	47
	47
	47
	47
	47
	47
	47
	47
	48
	48
	48
	48
	48
	48
	48
	48
	48
	48
	48
	48
	48
	49
	49
	49
	49
	49
	49
	49
	49
	49
	49
	49
	49
	49
	50
	50
	50
	50
	50
	50
	50
	50
	50
	50
	50
	50
	51
	51
	51
	51
	51
	51
	51
	51
	51
	51
	51
	51
	52
	52
	52
	52
	52
	52
	52
	52
	52
	52
	52
	52
	53
	53
	53
	53
	53
	53
	53
	53
	53
	53
	53
	53
	54
	54
	54
	54
	54
	54
	54
	54
	54
	54
	54
	54
	54
	54
	54
	54
	54
	55
	55
	55
	55
	55
	55
	55
	55
	55
	55
	55
	55
	55
	55
	55
	55
	55
	56
	56
	56
	56
	56
	56
	56
	56
	56
	56
	56
	56
	56
	56
	56
	56
	56
	57
	57
	57
	57
	57
	57
	57
	57
	57
	57
	57
	57
	57
	57
	57
	57
	57
	57
	57
	57
	57
	57
	58
	58
	58
	58
	58
	58
	58
	58
	58
	58
	58
	58
	58
	58
	58
	58
	58
	58
	58
	58
	58
	58
	59
	59
	59
	59
	59
	59
	59
	59
	59
	59
	59
	59
	59
	59
	59
	59
	59
	59
	59
	59
	59
	59
	60
	60
	60
	60
	60
	60
	60
	60
	60
	60
	60
	60
	60
	60
	60
	60
	60
	60
	60
	60
	60
	60
	61
	61
	61
	61
	61
	61
	61
	61
	61
	61
	61
	61
	61
	61
	61
	61
	61
	61
	61
	61
	61
	61
	62
	62
	62
	62
	62
	62
	62
	62
	62
	62
	62
	62
	62
	62
	62
	62
	62
	62
	62
	62
	62
	62
	62
	62
	63
	63
	63
	63
	63
	63
	63
	63
	63
	63
	63
	63
	63
	63
	63
	63
	63
	63
	63
	63
	63
	63
	63
	63
	64
	64
	64
	64
	64
	64
	64
	64
	64
	64
	64
	64
	64
	64
	64
	64
	64
	64
	64
	64
	64
	64
	64
	64
	65
	65
	65
	65
	65
	65
	65
	65
	65
	65
	65
	65
	65
	65
	65
	65
	65
	65
	65
	65
	65
	65
	65
	65
	66
	66
	66
	66
	66
	66
	66
	66
	66
	66
	66
	66
	66
	66
	66
	66
	66
	66
	66
	66
	66
	66
	66
	66
	66
	66
	66
	66
	66
	66
	66
	66
	66
	66
	66
	66
	67
	67
	67
	67
	67
	67
	67
	67
	67
	67
	67
	67
	67
	67
	67
	67
	67
	67
	67
	67
	67
	67
	67
	67
	67
	67
	67
	67
	67
	67
	67
	67
	67
	67
	67
	67
	68
	68
	68
	68
	68
	68
	68
	68
	68
	68
	68
	68
	68
	68
	68
	68
	68
	68
	68
	68
	68
	68
	68
	68
	68
	68
	68
	68
	68
	68
	68
	68
	68
	68
	68
	68
	69
	69
	69
	69
	69
	69
	69
	69
	69
	69
	69
	69
	69
	69
	69
	69
	69
	69
	69
	69
	69
	69
	69
	69
	69
	69
	69
	69
	69
	69
	69
	69
	69
	69
	69
	69
	70
	70
	70
	70
	70
	70
	70
	70
	70
	70
	70
	70
	70
	70
	70
	70
	70
	70
	70
	70
	70
	70
	70
	70
	70
	70
	70
	70
	70
	70
	70
	70
	70
	70
	70
	70
	71
	71
	71
	71
	71
	71
	71
	71
	71
	71
	71
	71
	71
	71
	71
	71
	71
	71
	71
	71
	71
	71
	71
	71
	71
	71
	71
	71
	71
	72
	72
	72
	72
	72
	72
	72
	72
	72
	72
	72
	72
	72
	72
	72
	72
	72
	72
	72
	72
	72
	72
	72
	72
	72
	72
	72
	72
	72
	73
	73
	73
	73
	73
	73
	73
	73
	73
	73
	73
	73
	73
	73
	73
	73
	73
	73
	73
	73
	73
	73
	73
	73
	73
	73
	73
	73
	73
	74
	74
	74
	74
	74
	74
	74
	74
	74
	74
	74
	74
	74
	74
	74
	74
	74
	74
	74
	74
	74
	74
	74
	74
	74
	74
	74
	74
	74
	75
	75
	75
	75
	75
	75
	75
	75
	75
	75
	75
	75
	75
	75
	75
	75
	75
	75
	75
	75
	75
	75
	75
	75
	75
	75
	75
	75
	75
	76
	76
	76
	76
	76
	76
	76
	76
	76
	76
	76
	76
	76
	76
	76
	76
	76
	76
	76
	76
	76
	76
	76
	77
	77
	77
	77
	77
	77
	77
	77
	77
	77
	77
	77
	77
	77
	77
	77
	77
	77
	77
	77
	77
	77
	77
	78
	78
	78
	78
	78
	78
	78
	78
	78
	78
	78
	78
	78
	78
	78
	78
	78
	78
	78
	78
	78
	78
	78
	79
	79
	79
	79
	79
	79
	79
	79
	79
	79
	79
	79
	79
	79
	79
	79
	79
	79
	79
	79
	79
	79
	79
	80
	80
	80
	80
	80
	80
	80
	80
	80
	80
	80
	80
	80
	80
	80
	80
	80
	80
	80
	80
	80
	80
	80
	81
	81
	81
	81
	81
	81
	81
	81
	81
	81
	81
	81
	81
	81
	81
	81
	81
	81
	81
	81
	81
	81
	81
	82
	82
	82
	82
	82
	82
	82
	82
	82
	82
	82
	82
	83
	83
	83
	83
	83
	83
	83
	83
	83
	83
	83
	83
	84
	84
	84
	84
	84
	84
	84
	84
	84
	84
	84
	84
	85
	85
	85
	85
	85
	85
	85
	85
	85
	85
	85
	85
	86
	86
	86
	86
	86
	86
	86
	86
	86
	86
	86
	86
	87
	87
	87
	87
	87
	87
	87
	87
	87
	87
	87
	87
	88
	88
	88
	88
	89
	89
	89
	89
	90
	90
	90
	90
	91
	91
	91
	91
	92
	92
	92
	92
	93
	93
	93
	93
	94
	94
	94
	94
	95
	95
	95
	95
	96
	96
	96
	96
	97
	97
	97
	97
	98
	98
	98
	98
	99
	99
	100
	100
	101
	101
	102
	102
	103
	103
	104
	104
	105
	105
	106
	106
	107
	107
	108
	108
	109
	109
	119
	120
	121
	122
	123
	144
	144
	145
	145
	146
	146
	166
	167
	168
	169
	170
	171

## Sheet: Figure 3g
	Cell #1 (red) OOP	0.44	0.45	0.6	0.73	0.82
	Time (hours)	14	15	18	24	48
	Cell #2 (grey) OOP	0.38	0.35	0.18	0.63	0.37	0.76
	Time (hours)	12	15	18	21	24	48
	Cell #3 (grey) OOP	0.47	0.65	0.84	0.89
	Time (hours)	14	16	18	48
	Cell #4 (grey) OOP	0.3	0.28	0.36	0.68	0.68	0.52
	Time (hours)	14	16	18	20	22	24
	Cell #5 (grey) OOP	0.29	0.06	0.28	0.51	0.85	0.7	0.67	0.91
	Time (hours)	12	14	16	18	20	22	24	48
	Cell #6 (grey) OOP	0.42	0.58	0.85	0.87	0.92	0.9	0.89
	Time (hours)	12	14	16	18	20	22	24
	Cell #7 (grey) OOP	0.56	0.75	0.8	0.77	0.64	0.84	0.93	0.93	0.91	0.9	0.91	0.86	0.91
	Time (hours)	12	13	14	15	16	17	18	19	20	21	22	23	24
	Cell #8 (grey) OOP	0.05	0.13	0.3	0.17	0.34	0.35	0.29	0.48	0.42	0.6	0.62	0.7	0.66	0.81	0.8	0.84	0.68
	Time (hours)	12	13	14	15	16	17	18	19	20	21	22	23	24	25	26	39	48
	Cell #9 (grey) OOP	0.39	0.48	0.52	0.33	0.43	0.55	0.6	0.75	0.56	0.58	0.66	0.69	0.62	0.9
	Time (hours)	12	13	14	15	16	17	18	19	20	21	22	23	24	48

## Sheet: Figure 4e
	Number of Fibers Extracted (Untreated Cells)	288	292	465	220	330	223	289	529	270	225	375	347
	Number of Fibers Extracted (Rhosin Treated Cells)	18	6	8	12	146	55	266	15	154	73	97	56	276	56	115	125	77	325

## Sheet: Figure 4f
	OOP (Untreated Cells)	OOP (JNK Inhibited Cells)	OOP (Tankyrase Inhibited Cells)
	0.88	0.22	0.38
	0.96	0.58	0.34
	0.95	0.34	0.51
	0.95	0.85	0.74
	0.85	0.41	0.39
	0.98	0.76	0.7
	0.88	0.04	0.31
	0.93	0.3	0.46
	0.95	0.41	0.72
	0.94	0.16	0.6
	0.96	0.93	0.36
	0.97	0.95	0.59
		0.34	0.22
		0.39	0.56
		0.57	0.45
		0.49	0.51
			0.52

## Sheet: Figure 4g
	Time (Hours)	0	0	0	0	0	0	0	0	0	2	2	2	2	2	2	2	2	2	2	2	4	4	4	4	4	4	4	4	4	4	4	6	6	6	6	6	6	6	6	6	8	8	8	8	8	8	8	8
	OOP Values	0.533969	0.170233	0.514084	0.506288	0.616697	0.204934	0.262639	0.401923	0.29352	0.358647	0.607595	0.293693	0.195714	0.460498	0.352319	0.353996	0.256976	0.499224	0.520194	0.234114	0.580692	0.403867	0.231015	0.221456	0.500928	0.329792	0.358914	0.660202	0.287486	0.115973	0.478778	0.69431	0.691618	0.336997	0.405325	0.471755	0.475601	0.650253	0.445168	0.374254	0.594426	0.227306	0.242197	0.664896	0.678776	0.237031	0.38212	0.756983
	OOP Values	0.53	0.17	0.51	0.51	0.62	0.2	0.26	0.4	0.29	0.36	0.61	0.29	0.2	0.46	0.35	0.35	0.26	0.5	0.52	0.23	0.58	0.4	0.23	0.22	0.5	0.33	0.36	0.66	0.29	0.12	0.48	0.69	0.69	0.34	0.41	0.47	0.48	0.65	0.45	0.37	0.59	0.23	0.24	0.66	0.68	0.24	0.38	0.76
	Please note: Data for untreated Cells are the same as Figure 1g.
[truncated: 91 more columns]

## Sheet: Figure 4h
	Untreated Cell	OOP Values	0.05	0.13	0.3	0.17	0.34	0.35	0.29	0.48	0.42	0.6	0.62	0.7	0.66	0.81	0.8	0.84	0.68
		Time (hours)	12	13	14	15	16	17	18	19	20	21	22	23	24	25	26	39	48
	Tankyrase Inhibited Cells	OOP Values	0.38	0.19	0.36	0.56	0.49	0.45	0.38	0.36	0.39	0.44
		Time (hours)	12	14	15	16	17	18	23	24	47	48

[truncated: 1 more sheets: Figure 5]
